# Supplementary material for: The effect of soil environmental factors on the yield and quality of Pueraria lobata
Source: Sci Rep. 2023 Oct 31;13:18717. doi: 10.1038/s41598-023-45918-2 (PMC10618544; doi:10.1038/s41598-023-45918-2)
Supplement: Supplementary file 1 — Supplementary Information. [file 41598_2023_45918_MOESM1_ESM.xlsx]

## Sheet: Table S1.Individual weigh、yield
Individual weight/kg
Types	1	2	3	4	5	6	average
RYMS	3.8	3.385	2.98	2.86	2.76	3.42	3.20083
SLSW	1.735	1.86	1.41	2.87	2.62		2.099
SLS	3.36	3.61	1.305	3.63	1.57		2.695
YSCS	5.02	2.33	2.085	1.76	1.625		2.564
BLS	5.32	2.335	1.9549	2.26	2.335		2.84098
GCF	2.44	3.83	2.82	2.81	3.31		3.042
OSRF	2.72	2.4	3.01	1.9	2.2		2.446
Yield/667m2
Types	1	2	3	4	5	6	average
RYMS	3800	3385	2980	2860	2760	3420	3200.83
SLSW	1735	1860	1410	2870	2620		2099
SLS	3360	3610	1305	3630	1570		2695
YSCS	5020	2330	2085	1760	1625		2564
BLS	5320	2335	1954.9	2260	2335		2840.98
GCF	2440	3830	2820	2810	3310		3042
OSRF	2720	2400	3010	1900	2200		2446

## Sheet: Table S2.Soluble sugar
Types	OD										ug										%
	Repeat 1			Repeat 2			Repeat 3				Repeat 1			Repeat 2			Repeat 3				Repeat 1			Repeat 2			Repeat 3			average
	1	2	3	1	2	3	1	2	3		1	2	3	1	2	3	1	2	3		1	2	3	1	2	3	1	2	3
RYMS	0.224	0.215	0.222	0.215	0.217	0.218	0.226	0.227	0.227		64.2393	61.578	63.6479	61.578	62.1694	62.4651	64.8307	65.1264	65.1264		8.02991	7.69725	7.95599	7.69725	7.77118	7.80814	8.10384	8.1408	8.1408	7.8451
SLSW	0.25	0.251	0.251	0.251	0.253	0.253	0.246	0.246	0.247		71.9275	72.2232	72.2232	72.2232	72.8146	72.8146	70.7447	70.7447	71.0404		8.99094	9.0279	9.0279	9.0279	9.10182	9.10182	8.84309	8.84309	8.88005	9.01866
SLS	0.276	0.274	0.276	0.267	0.273	0.248	0.263	0.263	0.266	→	79.6157	79.0243	79.6157	76.9544	78.7286	71.3361	75.7716	75.7716	76.6587	→	9.95196	9.87804	9.95196	9.6193	9.84108	8.91701	9.47145	9.47145	9.58234	9.85032
YSCS	0.26	0.257	0.261	0.26	0.258	0.258	0.255	0.253	0.252		74.8845	73.9974	75.1802	74.8845	74.2931	74.2931	73.406	72.8146	72.5189		9.36056	9.24967	9.39752	9.36056	9.28664	9.28664	9.17575	9.10182	9.06486	9.34208
BLS	0.168	0.166	0.166	0.169	0.167	0.162	0.161	0.162	0.162		47.6801	47.0887	47.0887	47.9758	47.3844	45.9059	45.6102	45.9059	45.9059		5.96001	5.88609	5.88609	5.99697	5.92305	5.73824	5.70127	5.73824	5.73824	5.93229
GCF	0.26	0.262	0.261	0.262	0.254	0.253	0.256	0.252	0.254		74.8845	75.4759	75.1802	75.4759	73.1103	72.8146	73.7017	72.5189	73.1103		9.36056	9.43449	9.39752	9.43449	9.13879	9.10182	9.21271	9.06486	9.13879	9.40677
OSRF	0.173	0.174	0.176	0.165	0.165	0.165	0.16	0.161	0.161		49.1586	49.4543	50.0457	46.793	46.793	46.793	45.3145	45.6102	45.6102		6.14482	6.18179	6.25571	5.84912	5.84912	5.84912	5.66431	5.70127	5.70127	6.10786
				Num	Glucose content(μg)	OD
				1	0	0	0
				2	20	0.055	20
				3	40	0.126	40
				4	60	0.192	60
				5	80	0.272	80
				6	100	0.329	100

## Sheet: Table S3.Starch
Types		OD										ug										%
		Repeat 1			Repeat 2			Repeat 3				Repeat 1			Repeat 2			Repeat 3				Repeat 1			Repeat 2			Repeat 3
		1	2	3	1	2	3	1	2	3		1	2	3	1	2	3	1	2	3		1	2	3	1	2	3	1	2	3	average
RYMS		0.185	0.192	0.192	0.141	0.139	0.141	0.155	0.163	0.161		38.5382	40.0149	40.0149	29.2565	28.8346	29.2565	32.2097	33.8974	33.4755		34.6844	36.0134	36.0134	26.3308	25.9511	26.3308	28.9888	30.5076	30.1279	30.5498
SLSW	3	0.175	0.171	0.166	0.135	0.133	0.14	0.149	0.164	0.161		36.4288	35.5849	34.5302	27.9907	27.5689	29.0455	30.9441	34.1083	33.4755		32.7859	32.0265	31.0772	25.1917	24.812	26.141	27.8496	30.6975	30.1279	28.9677
SLS	4	0.167	0.171	0.17	0.146	0.153	0.145	0.147	0.141	0.149	→	34.7411	35.5849	35.374	30.3112	31.7878	30.1002	30.5221	29.2565	30.9441	→	31.267	32.0265	31.8366	27.2801	28.6091	27.0902	27.4699	26.3308	27.8496	28.8622
YSCS	8	0.142	0.141	0.141	0.134	0.123	0.131	0.149	0.15	0.149		29.4674	29.2565	29.2565	27.7798	25.4594	27.147	30.9441	31.155	30.9441		26.5207	26.3308	26.3308	25.0018	22.9134	24.4323	27.8496	28.0395	27.8496	26.141
BLS	9	0.206	0.204	0.201	0.199	0.199	0.199	0.199	0.198	0.198		42.9682	42.5463	41.9134	41.4915	41.4915	41.4915	41.4915	41.2806	41.2806		38.6714	38.2917	37.7221	37.3424	37.3424	37.3424	37.3424	37.1525	37.1525	37.5955
GCF	1	0.113	0.11	0.111	0.09	0.091	0.091	0.095	0.096	0.091		23.3498	22.717	22.9279	18.498	18.709	18.709	19.5527	19.7637	18.709		21.0149	20.4453	20.6352	16.6482	16.8381	16.8381	17.5975	17.7873	16.8381	18.2936
OSRF	2	0.076	0.074	0.071	0.091	0.09	0.091	0.081	0.082	0.085		15.5447	15.1228	14.49	18.709	18.498	18.709	16.5995	16.8104	17.4432		13.9902	13.6105	13.041	16.8381	16.6482	16.8381	14.9395	15.1294	15.6989	15.1926
			Num	glucose content(μg)	OD
			1	0	0	0
			2	20	0.096	20
			3	40	0.193	40
			4	60	0.291	60
			5	80	0.387	80
			6	100	0.469	100

## Sheet: Table S4.Cellulose
Types	OD										ug										%
	Repeat 1			Repeat 2			Repeat 3				Repeat 1			Repeat 2			Repeat 3				Repeat 1			Repeat 2			Repeat 3
	1	2	3	1	2	3	1	2	3		1	2	3	1	2	3	1	2	3		1	2	3	1	2	3	1	2	3	average
RYMS	0.068	0.069	0.071	0.076	0.075	0.075	0.079	0.078	0.073		48.52	49.2029	50.5689	53.9837	53.3007	53.3007	56.0325	55.3496	51.9348		12.13	12.3007	12.6422	13.4959	13.3252	13.3252	14.0081	13.8374	12.9837	13.1165
SLSW	0.059	0.063	0.058	0.072	0.074	0.072	0.072	0.072	0.07		42.3733	45.1052	41.6904	51.2518	52.6177	51.2518	51.2518	51.2518	49.8859		10.5933	11.2763	10.4226	12.813	13.1544	12.813	12.813	12.813	12.4715	12.13
SLS	0.078	0.08	0.069	0.07	0.071	0.06	0.072	0.065	0.065	→	55.3496	56.7155	49.2029	49.8859	50.5689	43.0563	51.2518	46.4711	46.4711	→	13.8374	14.1789	12.3007	12.4715	12.6422	10.7641	12.813	11.6178	11.6178	12.4715
YSCS	0.094	0.091	0.096	0.075	0.077	0.077	0.068	0.063	0.07		66.2769	64.2281	67.6429	53.3007	54.6666	54.6666	48.52	45.1052	49.8859		16.5692	16.057	16.9107	13.3252	13.6667	13.6667	12.13	11.2763	12.4715	14.0081
BLS	0.058	0.046	0.048	0.056	0.053	0.047	0.055	0.05	0.055		41.6904	33.4949	34.8608	40.3245	38.2756	34.1778	39.6415	36.2267	39.6415		10.4226	8.37372	8.71519	10.0811	9.56889	8.54445	9.91038	9.05668	9.91038	9.39815
GCF	0.077	0.075	0.069	0.074	0.079	0.071	0.07	0.074	0.069		54.6666	53.3007	49.2029	52.6177	56.0325	50.5689	49.8859	52.6177	49.2029		13.6667	13.3252	12.3007	13.1544	14.0081	12.6422	12.4715	13.1544	12.3007	13.0027
OSRF	0.068	0.069	0.071	0.076	0.078	0.082	0.079	0.078	0.073		48.52	49.2029	50.5689	53.9837	55.3496	58.0814	56.0325	55.3496	51.9348		12.13	12.3007	12.6422	13.4959	13.8374	14.5204	14.0081	13.8374	12.9837	13.3062
			Num	Cellulose content(μg)	OD
			1	0	0	0
			2	20	0.022	20
			3	40	0.056	40
			4	60	0.085	60
			5	80	0.115	80
			6	100	0.143	100

## Sheet: Table S5.Flavonoid
Types	OD										ug										%
	Repeat 1			Repeat 2			Repeat 3				Repeat 1			Repeat 2			Repeat 3				Repeat 1			Repeat 2			Repeat 3
	1	2	3	1	2	3	1	2	3		1	2	3	1	2	3	1	2	3		1	2	3	1	2	3	1	2	3	average
RYMS	0.046	0.045	0.046	0.056	0.055	0.056	0.057	0.058	0.055		128.818	126.715	128.818	149.844	147.741	149.844	151.946	154.049	147.741		0.257635	0.25343	0.257635	0.299687	0.295482	0.299687	0.303892	0.308098	0.295482	0.28567
SLSW	0.053	0.047	0.049	0.051	0.048	0.049	0.045	0.047	0.047		143.536	130.92	135.125	139.331	133.023	135.125	126.715	130.92	130.92		0.287072	0.26184	0.270251	0.278661	0.266046	0.270251	0.25343	0.26184	0.26184	0.267915
SLS	0.051	0.046	0.049	0.048	0.047	0.047	0.044	0.05	0.055	→	139.331	128.818	135.125	133.023	130.92	130.92	124.612	137.228	147.741	→	0.278661	0.257635	0.270251	0.266046	0.26184	0.26184	0.249225	0.274456	0.295482	0.268382
YSCS	0.044	0.045	0.045	0.054	0.055	0.054	0.054	0.059	0.055		124.612	126.715	126.715	145.638	147.741	145.638	145.638	156.151	147.741		0.249225	0.25343	0.25343	0.291277	0.295482	0.291277	0.291277	0.312303	0.295482	0.281465
BLS	0.059	0.059	0.061	0.05	0.049	0.048	0.05	0.057	0.063		156.151	156.151	160.357	137.228	135.125	133.023	137.228	151.946	164.562		0.312303	0.312303	0.320713	0.274456	0.270251	0.266046	0.274456	0.303892	0.329124	0.295949
GCF	0.048	0.05	0.048	0.054	0.056	0.055	0.057	0.059	0.057		133.023	137.228	133.023	145.638	149.844	147.741	151.946	156.151	151.946		0.266046	0.274456	0.266046	0.291277	0.299687	0.295482	0.303892	0.312303	0.303892	0.290342
OSRF	0.05	0.05	0.052	0.049	0.05	0.051	0.05	0.048	0.048		137.228	137.228	141.433	135.125	137.228	139.331	137.228	133.023	133.023		0.274456	0.274456	0.282866	0.270251	0.274456	0.278661	0.274456	0.266046	0.266046	0.273522
						Num	Rutin content(μg)	OD
						1	0	0	0
						2	250	0.091	250
						3	500	0.217	500
						4	750	0.342	750
						5	1000	0.471	1000
						6	1250	0.559	1250
						7	1500	0.71	1500

## Sheet: Table S6.Puerarin
Types	50ug										ug										%
	Repeat 1			Repeat 2			Repeat 3				Repeat 1			Repeat 2			Repeat 3				Repeat 1			Repeat 2			Repeat 3			average
	1	2	3	1	2	3	1	2	3		1	2	3	1	2	3	1	2	3		1	2	3	1	2	3	1	2	3
RYMS	3.285	3.138	3.161	3.849	3.803	3.887	3.689	3.687	3.65		0.0657	0.06276	0.06322	0.07698	0.07606	0.07774	0.07378	0.07374	0.073		0.82125	0.7845	0.79025	0.96225	0.95075	0.97175	0.92225	0.92175	0.9125	0.893028
SLSW	1.8	1.841	1.816	1.991	1.934	1.992	1.95	1.933	1.948		0.036	0.03682	0.03632	0.03982	0.03868	0.03984	0.039	0.03866	0.03896		0.45	0.46025	0.454	0.49775	0.4835	0.498	0.4875	0.48325	0.487	0.477917
SLS	1.389	1.388	1.389	1.399	1.395	1.394	1.537	1.47	1.49		0.02778	0.02776	0.02778	0.02798	0.0279	0.02788	0.03074	0.0294	0.0298		0.34725	0.347	0.34725	0.34975	0.34875	0.3485	0.38425	0.3675	0.3725	0.356972
YSCS	1.18	1.188	1.186	1.583	1.584	1.584	1.325	1.346	1.378	→	0.0236	0.02376	0.02372	0.03166	0.03168	0.03168	0.0265	0.02692	0.02756	→	0.295	0.297	0.2965	0.39575	0.396	0.396	0.33125	0.3365	0.3445	0.343167
BLS	2.173	2.204	2.345	3.999	3.811	3.797	4.054	4.114	4.144		0.04346	0.04408	0.0469	0.07998	0.07622	0.07594	0.08108	0.08228	0.08288		0.54325	0.551	0.58625	0.99975	0.95275	0.94925	1.0135	1.0285	1.036	0.851139
GCF	1.962	1.989	1.797	1.643	1.644	1.646	1.67	1.682	1.66		0.03924	0.03978	0.03594	0.03286	0.03288	0.03292	0.0334	0.03364	0.0332		0.4905	0.49725	0.44925	0.41075	0.411	0.4115	0.4175	0.4205	0.415	0.435917
OSRF	5.285	5.278	5.241	5.839	5.833	5.847	4.869	4.877	4.89		0.1057	0.10556	0.10482	0.11678	0.11666	0.11694	0.09738	0.09754	0.0978		1.32125	1.3195	1.31025	1.45975	1.45825	1.46175	1.21725	1.21925	1.2225	1.33219
		Num	Puerarin content	peak area
		1	0.016	56518	0.016
		2	0.032	125715	0.032
		3	0.048	194490	0.048
		4	0.064	259585	0.064
		5	0.08	327239	0.08

## Sheet: Table S7.Total nitrogen
Types	mg/L										mg/g										mg/kg
	Repeat 1			Repeat 2			Repeat 3				Repeat 1			Repeat 2			Repeat 3				Repeat 1			Repeat 2			Repeat 3			average
	1	2	3	1	2	3	1	2	3		1	2	3	1	2	3	1	2	3		1	2	3	1	2	3	1	2	3
RYMS	1.031	0.974	0.986	0.965	0.947	0.992	1.106	1.113	1.096		0.169812	0.160424	0.1624	0.158941	0.155976	0.163388	0.182165	0.183318	0.180518		169.812	160.424	162.4	158.941	155.976	163.388	182.165	183.318	180.518	168.549
SLSW	2.123	2.088	2.214	1.5	1.587	1.533	1.746	1.75	1.717		0.349671	0.343906	0.364659	0.247059	0.261388	0.252494	0.287576	0.288235	0.2828		349.671	343.906	364.659	247.059	261.388	252.494	287.576	288.235	282.8	297.532
SLS	0.872	0.865	0.863	1.024	1.04	1.033	1.123	1.14	1.114		0.143624	0.142471	0.142141	0.168659	0.171294	0.170141	0.184965	0.187765	0.183482		143.624	142.471	142.141	168.659	171.294	170.141	184.965	187.765	183.482	166.06
YSCS	1.977	1.987	1.977	2.584	2.571	2.596	2.24	2.281	2.305	→	0.325624	0.327271	0.325624	0.4256	0.423459	0.427576	0.368941	0.375694	0.379647	→	325.624	327.271	325.624	425.6	423.459	427.576	368.941	375.694	379.647	375.493
BLS	0.948	0.935	0.958	0.695	0.675	0.696	0.658	0.643	0.688		0.156141	0.154	0.157788	0.114471	0.111176	0.114635	0.108376	0.105906	0.113318		156.141	154	157.788	114.471	111.176	114.635	108.376	105.906	113.318	126.201
GCF	1.243	1.224	1.222	1.179	1.188	1.178	1.263	1.254	1.252		0.204729	0.2016	0.201271	0.194188	0.195671	0.194024	0.208024	0.206541	0.206212		204.729	201.6	201.271	194.188	195.671	194.024	208.024	206.541	206.212	201.362
OSRF	0.923	1.02	0.933	0.923	1.02	0.989	0.559	0.541	0.532		0.152024	0.168	0.153671	0.152024	0.168	0.162894	0.0920706	0.0891059	0.0876235		152.024	168	153.671	152.024	168	162.894	92.0706	89.1059	87.6235	136.157

## Sheet: Table S8.Available phosphorus
Types	OD										mg/L										mg/kg
	Repeat 1			Repeat 2			Repeat 3				Repeat 1			Repeat 2			Repeat 3				Repeat 1			Repeat 2			Repeat 3			average
	1	2	3	1	2	3	1	2	3		1	2	3	1	2	3	1	2	3		1	2	3	1	2	3	1	2	3
RYMS	0.151	0.151	0.153	0.141	0.144	0.142	0.143	0.144	0.144		0.181708	0.181708	0.186135	0.159575	0.166215	0.161789	0.164002	0.166215	0.166215		18.1708	18.1708	18.6135	15.9575	16.6215	16.1789	16.4002	16.6215	16.6215	17.0396
SLSW	0.203	0.2	0.202	0.2	0.2	0.201	0.214	0.206	0.215		0.2968	0.29016	0.294587	0.29016	0.29016	0.292373	0.321146	0.30344	0.32336		29.68	29.016	29.4587	29.016	29.016	29.2373	32.1146	30.344	32.3359	30.0243
SLS	0.155	0.154	0.158	0.165	0.162	0.161	0.17	0.172	0.168		0.190561	0.188348	0.197201	0.212695	0.206055	0.203841	0.223761	0.228188	0.219334		19.0561	18.8348	19.7201	21.2694	20.6055	20.3841	22.3761	22.8188	21.9334	20.7776
YSCS	0.133	0.133	0.129	0.122	0.126	0.12	0.119	0.138	0.118	→	0.141869	0.141869	0.133016	0.117523	0.126376	0.113096	0.110883	0.152935	0.108669	→	14.1869	14.1869	13.3016	11.7523	12.6376	11.3096	11.0883	15.2935	10.8669	12.7359
BLS	0.528	0.531	0.513	0.539	0.542	0.507	0.512	0.51	0.508		1.01612	1.02276	0.982923	1.04047	1.04711	0.969643	0.98071	0.976283	0.971856		101.612	102.276	98.2923	104.047	104.711	96.9643	98.071	97.6283	97.1856	100.088
GCF	0.155	0.158	0.156	0.145	0.144	0.142	0.153	0.144	0.144		0.190561	0.197201	0.192775	0.168429	0.166215	0.161789	0.186135	0.166215	0.166215		19.0561	19.7201	19.2775	16.8428	16.6215	16.1789	18.6135	16.6215	16.6215	17.7282
OSRF	0.131	0.132	0.132	0.148	0.145	0.182	0.145	0.137	0.135		0.137442	0.139656	0.139656	0.175068	0.168429	0.250321	0.168429	0.150722	0.146295		13.7442	13.9656	13.9656	17.5068	16.8428	25.0321	16.8428	15.0722	14.6296	16.4002
	Num	OD	concentration
	1	0.074	0
	2	0.115	0.1
	3	0.158	0.2
	4	0.193	0.3
	5	0.251	0.4
	6	0.3	0.5

## Sheet: Table S9.Available potassium
Types	mg/L										mg/kg
	Repeat 1			Repeat 2			Repeat 3				Repeat 1			Repeat 2			Repeat 3			average
	1	2	3	1	2	3	1	2	3		1	2	3	1	2	3	1	2	3
RYMS	50.8	49.8	50.9	62.4	62.3	62.2	64.4	64.4	64.4		508	498	509	624	623	622	644	644	644	590.667
SLSW	37	37.2	37.3	37.3	37.4	37.4	37.6	37.5	37.6		370	372	373	373	374	374	376	375	376	373.667
SLS	30.7	30.7	30.7	28.9	28.9	29.2	32.7	32.6	32.7		307	307	307	289	289	292	327	326	327	307.889
YSCS	30.3	30.5	30.3	30.5	30.6	30.5	30.6	30.5	30.5	→	303	305	303	305	306	305	306	305	305	304.778
BLS	31.2	31.7	31.2	29.9	29.4	29.4	31.3	30.7	30.5		312	317	312	299	294	294	313	307	305	305.889
GCF	42.2	42	42.4	44.1	44.1	44.7	44.7	44.3	44.7		422	420	424	441	441	447	447	443	447	436.889
OSRF	73.4	73	73	72.2	71.9	72.7	72.5	72.5	72.9		734	730	730	722	719	727	725	725	729	726.778

## Sheet: Table S10. Isolation
Soil type	Nitrogen fixation medium						DF medium
	Separation site	Strain number	Number of strains	Number of total strains	percentage / %	Dominant bacteria genus	Separation site	Strain number	Number of strains	Number of total strains	percentage / %	Dominant bacteria genus
BYMS	Root nodules	/	/	/	/	/	Root nodules	/	/	/	/	/
	Root system	N7	39	67	58.209	Enterobacter sp.-01	Root system	DF5	32	66	48.4848	Klebsiella sp.-01
		N8	18	67	26.8657	Pseudomonas sp.-01		DF6	23	66	34.8485	Staphylococcus sp.-01
	Root callus	N26	33	98	33.6735	Klebsiella sp.-01	Root callus	DF22	28	83	33.7349	Bacillus sp.-01
		N27	30	98	30.6122	Bacillus sp.-01		DF23	23	83	27.7108	Stenotrophomonas sp.-01
		N28	26	98	26.5306	Chryseobacterium sp.-01		DF24	22	83	26.506	Chryseobacterium sp.-01
SLSW	Root nodules	/	/	/	/	/	Root nodules	/	/	/	/	/
	Root system	N13	80	124	64.5161	Enterobacter sp.-02	Root system	DF9	109	157	69.4268	Enterobacter sp.-02
	Root callus	N32	67	112	59.8214	Bacillus sp.-02	Root callus	DF28	96	136	70.5882	Pseudomonas sp.-03
SLS	Root nodules	/	/	/	/	/	Root nodules	/	/	/	/	/
	Root system	N16	47	87	54.023	Stenotrophomonas sp.-01	Root system	DF12	89	124	71.7742	Pseudomonas sp.-04
	Root callus	N36	70	99	70.7071	Bacillus sp.-01	Root callus	DF34	126	145	86.8966	Klebsiella sp.-02
YSCS	Root nodules	/	/	/	/	/	Root nodules	/	/	/	/	/
	Root system	N18	70	144	48.6111	Klebsiella sp.-01	Root system	DF15	74	108	68.5185	Enterobacter sp.-02
	Root callus	N41	82	176	46.5909	Bacillus sp.-02	Root callus	DF37	50	96	52.0833	Bacillus sp.-02
BLS	Root nodules	N1	44	108	40.7407	Enterobacter sp.-03	Root nodules	DF2	59	88	67.0455	Pseudomonas sp.-02
		N3	34	108	31.4815	Staphylococcus sp.-01		/	/	/	/	/
	Root system	N20	34	78	43.5897	Bacillus sp.-03	Root system	DF19	28	64	43.75	Bacillus sp.-03
		N21	27	78	34.6154	Chryseobacterium sp.-01		DF20	20	64	31.25	Staphylococcus sp.-01
	Root callus	N46	35	116	30.1724	Klebsiella sp.-02	Root callus	DF43	27	89	30.3371	Pseudomonas sp.-02
		N47	30	116	25.8621	Chryseobacterium sp.-01		DF44	22	89	24.7191	Stenotrophomonas sp.-02
		N48	25	116	21.5517	Pseudomonas sp.-02		DF45	20	89	22.4719	Chryseobacterium sp.-01
		N49	25	116	21.5517	Enterobacter sp.-03		DF46	18	89	20.2247	Comamonas sp.01

[truncated: 2 more sheets: Table S11.Endophytic genus numb, Table S12. Sequence]
